# Supplementary material for: Selection and Validation of Reference Genes for qRT-PCR Analysis in Neocinnamomum caudatum
Source: Plants (Basel). 2026 Jun 24;15(13):1950. doi: 10.3390/plants15131950 (PMC13363998; doi:10.3390/plants15131950)
Supplement: Supplementary file 1 [file plants-15-01950-s001.zip]

Archive with 6 entries (6 files):
- Supplemental data 5.pdf
- plants-4363453-supplementary.pdf
- supplemental data 3.xlsx
- supplemental data 4.xlsx
- supplemental data 1.xlsx
- supplemental data 2.xlsx
