# Supplementary material for: Selection and Validation of Reference Genes for qRT-PCR Analysis in Neocinnamomum caudatum
Source: Plants (Basel). 2026 Jun 24;15(13):1950. doi: 10.3390/plants15131950 (PMC13363998; doi:10.3390/plants15131950)
Supplement: Supplementary file 1 [file plants-15-01950-s001.zip › supplemental data 3.xlsx]

## Sheet: cq
	EF-1a	ACT11	ACT2	UBQ	TUA	TUB	F-BOX	GAPDH	EIF4a	TCTP
leaf	21.7324	26.232	23.8195	19.6182	28.8933	26.8476	27.2266	20.6635	28.3855	22.1424
leaf	21.9665	26.541	23.471	19.274	28.9903	26.4811	26.118	20.2852	28.4574	21.8038
leaf	21.8889	26.5055	23.3766	19.4461	29.2839	26.7314	26.1847	20.5227	28.5293	22.2642
flower	22.6521	27.1554	24.3602	20.2088	27.2041	28.0351	25.4811	21.746	29.3384	21.1644
flower	22.6036	26.7234	24.3035	20.5354	27.2343	27.9841	25.687	21.6664	29.285	21.0057
flower	22.9304	26.9747	24.4196	20.0946	27.24	27.8477	25.6998	21.6618	29.0655	21.323
seed1	23.812	28.7035	26.0156	21.7976	26.6611	29.1912	26.4023	22.0864	29.1034	21.2114
seed1	23.9801	28.2895	25.925	21.9072	26.2983	29.1325	26.4507	21.9057	29.1514	21.38
seed1	24.1482	28.7496	25.6705	21.6327	26.7791	29.2869	26.4315	21.6373	29.1291	21.4241
seed2	28.9097	24.6331	23.2927	18.5783	24.3496	25.3042	24.7365	20.1136	26.7926	19.3462
seed2	28.5396	25.1129	23.3955	18.7576	24.3776	26.0311	24.7602	20.3576	26.705	19.4709
seed2	28.1696	24.8804	23.1899	19.1678	24.1837	26.7581	24.2573	20.9265	26.5903	19.5538
seed3	23.4213	28.2531	25.2459	20.6233	25.0236	27.6951	26.2169	20.5798	29.4056	21.9628
seed3	22.8504	28.0947	25.237	20.9416	25.0087	28.0253	26.2034	21.3344	30.0327	22.1351
seed3	23.4024	28.8575	25.2415	20.7825	24.9647	28.3151	26.2102	20.9571	29.7336	22.399
seed4	22.7877	27.9301	24.0216	21.4284	26.0154	27.5458	26.1486	20.7458	30.2293	21.8405
seed4	22.8558	27.3796	23.6953	21.8277	25.887	27.4462	26.214	21.0917	30.2009	22.0119
seed4	22.6586	27.9387	24.2043	21.4171	25.8631	27.5657	26.1712	20.9578	29.7677	22.0144
seed5	20.0314	24.8029	21.6665	18.6019	23.6838	24.2781	23.9445	19.0761	26.3674	18.9242
seed5	19.4657	24.4123	21.3964	18.3797	23.647	24.3435	23.9488	18.8662	26.258	19.1776
seed5	19.3638	24.222	21.9647	18.749	23.574	24.323	23.9843	18.6563	26.2817	18.9904
seed6	20.6156	25.3089	22.2035	20.2416	24.254	25.3887	24.3916	19.4088	27.8238	20.6382
seed6	20.7292	25.3265	22.5078	20.5003	24.0904	25.3005	24.7223	19.3678	27.4765	20.8246
seed6	20.5678	25.248	22.7048	20.4667	24.2902	25.3931	24.3772	19.5372	27.7231	20.2166

## Sheet: -delta cq
	EF-1a	ACT11	ACT2	UBQ	TUA	TUB	F-BOX	GAPDH	EIF4a	TCTP
leaf	0.193628	0.248263	0.186448	0.423828	0.0250462	0.168465	0.102798	0.248771	0.228848	0.107457
leaf	0.164623	0.20041	0.237391	0.538017	0.0234171	0.217191	0.221668	0.323347	0.217723	0.135882
leaf	0.173727	0.205402	0.253446	0.477521	0.019105	0.182588	0.211655	0.274264	0.20714	0.0987565
flower	0.102358	0.130902	0.128173	0.281446	0.0807693	0.0739656	0.344696	0.117468	0.118223	0.211666
flower	0.105852	0.176607	0.133311	0.224422	0.0790954	0.0766254	0.298845	0.124132	0.122677	0.236273
flower	0.0843972	0.148367	0.123007	0.304636	0.0787843	0.0842251	0.296211	0.124527	0.142836	0.189622
seed1	0.0458085	0.0447634	0.040689	0.0935641	0.117676	0.0331912	0.182021	0.0927815	0.139135	0.20488
seed1	0.0407708	0.059643	0.0433265	0.0867192	0.151329	0.0345673	0.176023	0.105162	0.134581	0.182278
seed1	0.036287	0.0433557	0.0516857	0.104893	0.108434	0.0310596	0.178379	0.126665	0.136678	0.176787
seed2	0.00133782	0.752017	0.268629	0.871394	0.584148	0.491053	0.577533	0.364196	0.690357	0.746417
seed2	0.00172896	0.539282	0.250153	0.769565	0.572934	0.296674	0.568139	0.30752	0.733536	0.684606
seed2	0.00223445	0.633568	0.28847	0.579113	0.655325	0.179238	0.805064	0.207304	0.794239	0.646365
seed3	0.0600568	0.0611661	0.0693683	0.211164	0.366124	0.0936212	0.206985	0.263621	0.112843	0.121705
seed3	0.0892097	0.0682625	0.0698015	0.169353	0.369939	0.0744713	0.20893	0.156253	0.0730608	0.108004
seed3	0.0608486	0.0402331	0.0695846	0.189107	0.381394	0.0609164	0.207955	0.202957	0.0898918	0.0899492
seed4	0.0931757	0.0765159	0.162074	0.120851	0.184106	0.103827	0.217022	0.234968	0.0637547	0.132467
seed4	0.0888777	0.112061	0.203219	0.0916323	0.201246	0.11125	0.207411	0.184874	0.0650217	0.117629
seed4	0.101897	0.0760607	0.1428	0.121807	0.204599	0.102406	0.213645	0.202862	0.0877916	0.117424
seed5	0.629559	0.668517	0.829256	0.857273	0.926752	0.999999	0.999997	0.747562	0.926961	0.999997
seed5	0.931815	0.876412	1	1	0.950646	0.955705	0.997062	0.864617	1	0.838946
seed5	0.999998	0.999998	0.674381	0.774153	0.999999	0.969325	0.972796	1	0.983679	0.95517
seed6	0.419929	0.470753	0.571527	0.275124	0.624191	0.463106	0.733506	0.593578	0.337786	0.304817
seed6	0.38813	0.465068	0.462839	0.22996	0.699127	0.49231	0.583263	0.61071	0.429727	0.267877
seed6	0.434064	0.49105	0.403759	0.235373	0.608705	0.461688	0.74086	0.543032	0.362197	0.408285

## Sheet: seed samples
	EF-1a	ACT11	ACT2	UBQ	TUA	TUB	F-BOX	GAPDH	EIF4a	TCTP
seed1	23.812	28.7035	26.0156	21.7976	26.6611	29.1912	26.4023	22.0864	29.1034	21.2114
seed1	23.9801	28.2895	25.925	21.9072	26.2983	29.1325	26.4507	21.9057	29.1514	21.38
seed1	24.1482	28.7496	25.6705	21.6327	26.7791	29.2869	26.4315	21.6373	29.1291	21.4241
seed2	28.9097	24.6331	23.2927	18.5783	24.3496	25.3042	24.7365	20.1136	26.7926	19.3462
seed2	28.5396	25.1129	23.3955	18.7576	24.3776	26.0311	24.7602	20.3576	26.705	19.4709
seed2	28.1696	24.8804	23.1899	19.1678	24.1837	26.7581	24.2573	20.9265	26.5903	19.5538
seed3	23.4213	28.2531	25.2459	20.6233	25.0236	27.6951	26.2169	20.5798	29.4056	21.9628
seed3	22.8504	28.0947	25.237	20.9416	25.0087	28.0253	26.2034	21.3344	30.0327	22.1351
seed3	23.4024	28.8575	25.2415	20.7825	24.9647	28.3151	26.2102	20.9571	29.7336	22.399
seed4	22.7877	27.9301	24.0216	21.4284	26.0154	27.5458	26.1486	20.7458	30.2293	21.8405
seed4	22.8558	27.3796	23.6953	21.8277	25.887	27.4462	26.214	21.0917	30.2009	22.0119
seed4	22.6586	27.9387	24.2043	21.4171	25.8631	27.5657	26.1712	20.9578	29.7677	22.0144
seed5	20.0314	24.8029	21.6665	18.6019	23.6838	24.2781	23.9445	19.0761	26.3674	18.9242
seed5	19.4657	24.4123	21.3964	18.3797	23.647	24.3435	23.9488	18.8662	26.258	19.1776
seed5	19.3638	24.222	21.9647	18.749	23.574	24.323	23.9843	18.6563	26.2817	18.9904
seed6	20.6156	25.3089	22.2035	20.2416	24.254	25.3887	24.3916	19.4088	27.8238	20.6382
seed6	20.7292	25.3265	22.5078	20.5003	24.0904	25.3005	24.7223	19.3678	27.4765	20.8246
seed6	20.5678	25.248	22.7048	20.4667	24.2902	25.3931	24.3772	19.5372	27.7231	20.2166

## Sheet: tissue samples
	EF-1a	ACT11	ACT2	UBQ	TUA	TUB	F-BOX	GAPDH	EIF4a	TCTP
leaf	21.7324	26.232	23.8195	19.6182	28.8933	26.8476	27.2266	20.6635	28.3855	22.1424
leaf	21.9665	26.541	23.471	19.274	28.9903	26.4811	26.118	20.2852	28.4574	21.8038
leaf	21.8889	26.5055	23.3766	19.4461	29.2839	26.7314	26.1847	20.5227	28.5293	22.2642
flower	22.6521	27.1554	24.3602	20.2088	27.2041	28.0351	25.4811	21.746	29.3384	21.1644
flower	22.6036	26.7234	24.3035	20.5354	27.2343	27.9841	25.687	21.6664	29.285	21.0057
flower	22.9304	26.9747	24.4196	20.0946	27.24	27.8477	25.6998	21.6618	29.0655	21.323
