# Supplementary material for: Selection and Validation of Reference Genes for qRT-PCR Analysis in Neocinnamomum caudatum
Source: Plants (Basel). 2026 Jun 24;15(13):1950. doi: 10.3390/plants15131950 (PMC13363998; doi:10.3390/plants15131950)
Supplement: Supplementary file 1 [file plants-15-01950-s001.zip › supplemental data 4.xlsx]

## Sheet: example calculations
amplification efficiency HKG1	2
amplification efficiency HKG2	2
amplification efficiency HKG3	2
amplification efficiency GOI	2
		Ct value	mean Ct	SD Ct	Quantity	SD Q
HKG1	sample1	24.5	24.65	0.212132	1	0.147039
	sample1	24.8
	sample2	25.4	25.6	0.282843	0.517632	0.101483
	sample2	25.8
HKG2	sample1	18.3	18.35	0.0707107	1	0.0490129
	sample1	18.4
	sample2	18.8	18.75	0.0707107	0.757858	0.0371448
	sample2	18.7
HKG3	sample1	32.3	32.35	0.0707107	1	0.0490129
	sample1	32.4
	sample2	33	33.25	0.353553	0.535887	0.131327
	sample2	33.5
GOI	sample1	22.3	22.2	0.141421	1	0.0980258
	sample1	22.1
	sample2	26.8	26.7	0.141421	0.0441942	0.00433217
	sample2	26.6
normalization factors	factor	SD
NF sample1	1	0.0541858
NF sample2	0.594604	0.0629566
normalized expression levels	expression level	SD
GOInorm sample1	1	0.112005
GOInorm sample2	0.0743254	0.0107244
rescaled norm. expression	expression level	SD
GOInorm/rescaled sample1	13.4543	1.50696
GOInorm/rescaled sample2	1	0.14429

## Sheet: Sheet1
amplification efficiency ACT2	1.96
amplification efficiency GAPDH	1.93
amplification efficiency F-BOX	1.94
amplification efficiency ACT11	1.94
amplification efficiency FATB	1.91
amplification efficiency FAD2	1.98
		Ct value	mean Ct	SD Ct	Quantity	SD Q
ACT2	leaf	22.3053	22.2662	0.0408987	0.432444	0.011902
	leaf	22.2696
	leaf	22.2237
	flower	25.2256	25.2139	0.0302646	0.0594906	0.00121161
	flower	25.1795
	flower	25.2366
	S2	23.3976	23.406	0.11908	0.20082	0.0160925
	S2	23.5291
	S2	23.2914
	S4	20.9643	21.0205	0.0992397	1	0.0667828
	S4	21.1351
	S4	20.962
	S6	23.209	23.1093	0.091734	0.245199	0.0151366
	S6	23.0904
	S6	23.0285
GAPDH	leaf	20.5775	20.5665	0.0863345	0.403379	0.0228985
	leaf	20.6468
	leaf	20.4752
	flower	23.2188	23.233	0.0252527	0.0698637	0.00116003
	flower	23.2181
	flower	23.2622
	S2	21.5424	21.3421	0.196312	0.242233	0.0312673
	S2	21.3337
	S2	21.1501
	S4	19.1836	19.1857	0.0131082	1	0.00861888
	S4	19.1997
	S4	19.1738
	S6	21.3547	21.3286	0.115411	0.244393	0.0185458
	S6	21.4287
	S6	21.2023
F-BOX	leaf	25.7581	25.8068	0.121133	0.478322	0.0383966
	leaf	25.7175
	leaf	25.9447
	flower	26.563	27.1603	0.517257	0.195064	0.0668641
	flower	27.4538
	flower	27.464
	S2	25.6956	25.7521	0.0799562	0.495964	0.0262792
	S2	25.7172
	S2	25.8436
	S4	24.8893	24.6939	0.17052	1	0.113001
	S4	24.5754
	S4	24.617
	S6	25.7364	25.7823	0.041194	0.486139	0.013271
	S6	25.816
	S6	25.7945
ACT11	leaf	24.2783	24.1552	0.118067	0.554145	0.0433571
	leaf	24.0428
	leaf	24.1447
	flower	26.8543	26.881	0.163182	0.0910239	0.00984321
	flower	26.7327
	flower	27.0558
	S2	24.6806	24.8758	0.169875	0.343763	0.0386988
	S2	24.9909
	S2	24.9558
	S4	23.3207	23.2644	0.0803969	1	0.0532781
	S4	23.1724
	S4	23.3003
	S6	27.0892	27.1355	0.0479069	0.0768977	0.0024413
	S6	27.1849
	S6	27.1323
FATB	leaf	22.5156	22.5019	0.015931	0.730882	0.00753468
	leaf	22.5057
	leaf	22.4844
	flower	24.7182	24.7384	0.0967923	0.171913	0.0107677
	flower	24.6534
	flower	24.8438
	S2	22.6155	22.9495	0.304331	0.54708	0.107739
	S2	23.0219
	S2	23.2111
	S4	21.8847	22.0174	0.160159	1	0.103639
	S4	21.9723
	S4	22.1953
	S6	23.8814	23.9601	0.0697567	0.284476	0.0128412
	S6	23.9846
	S6	24.0144
FAD2	leaf	20.566	20.4742	0.0896075	0.273834	0.0167616
	leaf	20.4698
	leaf	20.3869
	flower	23.2322	23.1914	0.0387395	0.0427952	0.00113248
	flower	23.1552
	flower	23.1868
	S2	22.1385	22.1029	0.0366944	0.0900184	0.00225639
	S2	22.0652
	S2	22.1049
	S4	18.672	18.5781	0.115885	1	0.0791609
	S4	18.6137
	S4	18.4486
	S6	22.7835	22.6478	0.211794	0.0620387	0.00897551
	S6	22.7562
	S6	22.4038
normalization factors	factor	SD
NF leaf	0.46371	0.0149117
NF flower	0.0926847	0.00835072
NF S2	0.301778	0.0148155
NF S4	1	0.0354807
NFS6	0.217556	0.00578737
normalized expression levels FATB	expression level	SD
GOInorm leaf	1.57616	0.053226
GOInorm flower	1.85482	0.20353
GOInorm S2	1.81286	0.367939
GOInorm S4	1	0.109545
GOInorm S6	1.3076	0.0685119
rescaled norm. expression FATB	expression level	SD
GOInorm/rescaled Leaf	1	0.0337694
GOInorm/rescaled flower	1.17679	0.12913
GOInorm/rescaled S2	1.15017	0.23344
GOInorm/rescaled S4	0.634453	0.0695008
GOInorm/rescaled S6	0.829611	0.0434676
normalized expression levels FAD2	expression level	SD
GOInorm leaf	0.590529	0.0408313
GOInorm flower	0.461729	0.0433581
GOInorm S2	0.298293	0.0164427
GOInorm S4	1	0.0867486
GOInorm S6	0.285162	0.0419478
rescaled norm. expression FAD2	expression level	SD
GOInorm/rescaled Leaf	1	0.0691436
GOInorm/rescaled flower	0.78189	0.0734225
GOInorm/rescaled S2	0.505129	0.027844
GOInorm/rescaled S4	1.6934	0.1469
GOInorm/rescaled S6	0.482893	0.0710342
