# Supplementary material for: Selection and Validation of Reference Genes for qRT-PCR Analysis in Neocinnamomum caudatum
Source: Plants (Basel). 2026 Jun 24;15(13):1950. doi: 10.3390/plants15131950 (PMC13363998; doi:10.3390/plants15131950)
Supplement: Supplementary file 1 [file plants-15-01950-s001.zip › supplemental data 1.xlsx]

## Sheet: Sheet1
		FPKM	FPKM	FPKM	FPKM	FPKM	FPKM	FPKM	FPKM	FPKM
Name	unigene ID	S2-1	S2-2	S2-3	S4-1	S4-2	S4-3	S6-1	S6-2	S6-3
EF-1a	c90753_g3	33.38	19.67	20.04	36.48	49.86	50.26	25.27	9.33	25.03
ACT11	c88651_g1	1201.3	321.87	444.51	281.2	371.81	333.03	311.9	98.53	254.89
ACT2	c88651_g2	109.91	64.03	93.45	79.11	55.6	56.16	44.81	18.38	42.77
UBQ11	c87459_g6	336.35	129.8	97.59	73.66	94.23	87.39	302.6	86.09	251.6
TUA	c92369_g1	647.66	603.91	755.9	252.9	552.85	481.53	296.88	187.09	486.79
F-BOX	c84983_g1	26.63	31.18	31.83	11.49	19.64	13.82	11.74	5.44	16.96
GAPDH	c90273_g3	1118.58	1139.63	1447.42	1157.99	1339.31	1341.89	1106.53	464.56	1157.22
FAD2	c87831_g1	368.22	513.29	556.24	557.54	769.43	569.73	437.04	211.93	494.74
FATB	c90063_g1	199.45	128.5	157.17	72.32	87.42	76.79	105.19	57.79	130.04
