# Supplementary material for: Selection and Validation of Reference Genes for qRT-PCR Analysis in Neocinnamomum caudatum
Source: Plants (Basel). 2026 Jun 24;15(13):1950. doi: 10.3390/plants15131950 (PMC13363998; doi:10.3390/plants15131950)
Supplement: Supplementary file 1 [file plants-15-01950-s001.zip › supplemental data 2.xlsx]

## Sheet: Sheet1
	Cq	Starting Quantity (SQ)	log10	Cq average	Slope (a)	-1/a	Amplification Efficiency (e)	R2
EF-1α	19.9493	1×	3.49485	19.8503	-3.4986	0.285829	0.931206	0.9996
EF-1α	19.5112	1×
EF-1α	20.0903	1×
EF-1α	22.247	5×	2.79588	22.1823
EF-1α	22.0745	5×
EF-1α	22.2254	5×
EF-1α	24.6237	25×	2.09691	24.688
EF-1α	24.6787	25×
EF-1α	24.7616	25×
EF-1α	27.0145	125×	1.39794	27.0221
EF-1α	26.8516	125×
EF-1α	27.2002	125×
EF-1α	29.6422	625×	0.69897	29.6576
EF-1α	29.4258	625×
EF-1α	29.9049	625×
EF-1α	32.9778	3125×	0	32.7971
EF-1α	32.5688	3125×
EF-1α	32.8446	3125×
ACT11	1x	23.964	3.49485	23.9635	-3.4687	0.288292	0.942193	0.9994
ACT11	1x	24.0238
ACT11	1x	23.9028
ACT11	5x	26.2236	2.79588	26.1882
ACT11	5x	26.1944
ACT11	5x	26.1466
ACT11	25x	28.5865	2.09691	28.6203
ACT11	25x	28.6666
ACT11	25x	28.6079
ACT11	125x	31.2483	1.39794	31.0799
ACT11	125x	31.1143
ACT11	125x	30.8772
ACT11	625x	33.8608	0.69897	33.6404
ACT11	625x	33.4535
ACT11	625x	33.6068
ACT11	3125x	36.7565	0	36.9885
ACT11	3125x	37.1511
ACT11	3125x	37.058
ACT2	23.0187	1×	3.49485	22.9381	-3.4303	0.29152	0.956679	0.9997
ACT2	23.0334	1×
ACT2	22.7622	1×
ACT2	25.1895	5×	2.79588	25.1793
ACT2	25.1545	5×
ACT2	25.194	5×
ACT2	27.7424	25×	2.09691	27.6611
ACT2	27.6198	25×
ACT2	27.6212	25×
ACT2	30.1137	125×	1.39794	30.0183
ACT2	29.8919	125×
ACT2	30.0492	125×
ACT2	32.0835	625×	0.69897	32.5069
ACT2	32.55	625×
ACT2	32.8871	625×
ACT2	33.3857	3125×	0	34.2525
ACT2	33.2299	3125×
ACT2	36.1418	3125×
UBQ11	19.465	1×	3.49485	19.4338	-3.3191	0.301286	1.00118	0.9996
UBQ11	19.468	1×
UBQ11	19.3683	1×
UBQ11	21.8536	5×	2.79588	21.8501
UBQ11	21.7962	5×
UBQ11	21.9006	5×
UBQ11	24.0815	25×	2.09691	24.0139
UBQ11	24.0065	25×
UBQ11	23.9536	25×
UBQ11	26.4812	125×	1.39794	26.3399
UBQ11	26.0997	125×
UBQ11	26.4388	125×
UBQ11	27.9763	625×	0.69897	28.7886
UBQ11	29.2865	625×
UBQ11	29.103	625×
UBQ11	32.1337	3125×	0	30.3963
UBQ11	28.3061	3125×
UBQ11	30.7492	3125×
TUA	24.7245	1×	3.49485	24.9169	-3.5052	0.28529	0.928814	0.9995
TUA	24.9596	1×
TUA	25.0666	1×
TUA	27.0502	5×	2.79588	27.2038
TUA	27.4669	5×
TUA	27.0942	5×
TUA	29.707	25×	2.09691	29.6408
TUA	29.5193	25×
TUA	29.6962	25×
TUA	32.1251	125×	1.39794	32.1193
TUA	32.106	125×
TUA	32.127	125×
TUA	34.8085	625×	0.69897	34.7093
TUA	34.154	625×
TUA	35.1655	625×
TUA	37.8054	3125×	0	37.8969
TUA	37.2546	3125×
TUA	38.6307	3125×
F-BOX	1x	24.7547	3.49485	24.6885	-3.4846	0.286977	0.936319	0.9994
F-BOX	1x	24.6658
F-BOX	1x	24.6451
F-BOX	5x	26.98	2.79588	26.9441
F-BOX	5x	26.8344
F-BOX	5x	27.0179
F-BOX	25x	29.3975	2.09691	29.3528
F-BOX	25x	29.3057
F-BOX	25x	29.3551
F-BOX	125x	31.6855	1.39794	31.8445
F-BOX	125x	32.0033
F-BOX	125x	31.8447
F-BOX	625x	34.2605	0.69897	34.4166
F-BOX	625x	34.3538
F-BOX	625x	34.6356
F-BOX	3125x		0	36.758
F-BOX	3125x	38.041
F-BOX	3125x	35.4751
GAPDH	1x	19.3468	3.49485	19.468	-3.5129	0.284665	0.926039	0.9958
GAPDH	1x	19.5126
GAPDH	1x	19.5446
GAPDH	5x	21.4414	2.79588	21.4995
GAPDH	5x	21.6058
GAPDH	5x	21.4512
GAPDH	25x	23.9702	2.09691	23.9771
GAPDH	25x	23.9996
GAPDH	25x	23.9615
GAPDH	125x	26.221	1.39794	26.3411
GAPDH	125x	26.4193
GAPDH	125x	26.383
GAPDH	625x	29.1758	0.69897	29.3244
GAPDH	625x	29.3803
GAPDH	625x	29.4172
GAPDH	3125x	31.6968	0	32.111
GAPDH	3125x	32.1934
GAPDH	3125x	32.4428
FatB	1x	22.1543	3.49485	22.1609	-3.5691	0.280183	0.906262	0.9981
FatB	1x	22.2042
FatB	1x	22.1243
FatB	5x	24.2946	2.79588	24.3547
FatB	5x	24.4014
FatB	5x	24.3681
FatB	25x	26.8153	2.09691	26.8883
FatB	25x	26.985
FatB	25x	26.8646
FatB	125x	29.3675	1.39794	29.3026
FatB	125x	29.3635
FatB	125x	29.177
FatB	625x	31.7724	0.69897	32.1605
FatB	625x	32.6748
FatB	625x	32.0344
FatB	3125x	36.2451	0	36.3689
FatB	3125x	36.1731
FatB	3125x	36.6884
FAD2	1x	20.5673	4	20.5688	-3.383	0.295596	0.97513	0.998
FAD2	1x	20.5791
FAD2	1x	20.5601
FAD2	10x	24.0259	3	24.0668
FAD2	10x	24.1362
FAD2	10x	24.0383
FAD2	100x	26.9053	2	27.006
FAD2	100x	26.9671
FAD2	100x	27.1454
FAD2	1000x	30.503	1	30.5745
FAD2	1000x	30.4846
FAD2	1000x	30.7358
FAD2	10000x	34.1068	0	34.2347
FAD2	10000x	34.4416
FAD2	10000x	34.1558
